# Supplementary material for: CRISPR/Cas9-Mediated Mutation in XSP10 and SlSAMT Genes Impart Genetic Tolerance to Fusarium Wilt Disease of Tomato (Solanum lycopersicum L.)
Source: Genes (Basel). 2023 Feb 14;14(2):488. doi: 10.3390/genes14020488 (PMC9956927; doi:10.3390/genes14020488)
Supplement: Supplementary file 1 [file genes-14-00488-s001.zip]

Archive with 1 entries (1 files):
- genes-2122692-supplementary.pdf
